# Supplementary material for: Outcomes of dysvascular partial foot amputation and how these compare to transtibial amputation: a systematic review for the development of shared decision-making resources
Source: Syst Rev. 2017 Mar 14;6:54. doi: 10.1186/s13643-017-0433-7 (PMC5348872; doi:10.1186/s13643-017-0433-7)
Supplement: Additional file 3: — Risk of bias. (XLSX 132 kb) [file 13643_2017_433_MOESM3_ESM.xlsx]

## Sheet: 1. Wound healing
										Quality appriasal
										Aim & background		Study Design	Sample					Outcomes		Intervention			Results				Conclusions	Appraisal narrative
Review topic	Author	Year	Title	Journal	Volume	Issue	Pages	Abstract	Difference	A: Study purpose	B: Relevant background	C: Study design	D: Total sample (N)	D1: PFA (n)	D2: TTA(n)	E: Sample described?	F: Sample size justified?	G: Outcome reliable?	H: Outcomes valid?	I: Intervention described	J: Contamination avoided	K: Cointervention avoided	L: Results w/ statistical significance?	M: Data analysis appropriate?;	N: Clinical importance ;	O: Dropouts reported	P: Conclusions	Q: Reviewer comments:
Wound healing and complications
Wound healing and complications	Andrews, K. L., M. Y. Dib, T. C. Shives, T. L. Hoskin, D. A. Liedl and A. J. Boon	2013	Noninvasive Arterial Studies Including Transcutaneous Oxygen Pressure Measurements with the Limbs Elevated or Dependent to Predict Healing After Partial Foot Amputation							Yes	Yes	Cohort - retrospective	307	307		Yes	No	No	No	Yes	No	No	Yes	Yes	Yes	No	No	Justification and aim: Appropriate background reviewed to identify gap in the literature. Aims reported address the gap. Study design: Retrospective cohort. Sample: Seems to be representative of dysvascular cohort given demographic and general health factors reported. However, the cause of amputation is not reported and HbA1c and ABI collection in only 92 and 47% of the sample respectively. The a…
Wound healing and complications	Evans, K. K., C. E. Attinger, A. Al-Attar, C. Salgado, C. K. Chu, S. Mardini and R. Neville	2011	The importance of limb preservation in the diabetic population	Journal of Diabetes & its Complications	25	4	227-231	OBJECTIVE: Limb salvage in the diabetic population is complex, controversial, costly and variable throughout the world. Within the diabetic population, the indications and morbidity surrounding major leg amputation have not been well defined. RESEARCH DESIGN AND METHODS: A retrospective study of the Georgetown Limb Salvage Registry was conducted to determine outcomes in diabetic patients undergoi…		No	No	Cohort - retrospective	113	88	25	Yes	No	No	No	Yes	No	No	No	No	Yes	Not addressed	No	Aim and justification: The justification doesn't provide a strong rationale for the research nor the aims presented. Two sets of conflicting aims are presented, none framed as clear research questions. Inferential analysis: While the Fisher's Exact Test was appropriate to compare frequencies for nominal data (e.g. % males and females in the PFA and TTA groups), the test doesn't seem to be terribl…
Wound healing and complications	Lakstein, D., Z. Feldbrin, L. Schorr and A. Lipkin	2014	Primary closure of elective toe amputations in the diabetic foot - is it safe?	Journal - American Podiatric Medical Association	104	4	383-386.	Background: Toe amputation is the most common partial foot amputation. Controversy exists regarding whether to primarily close toe amputations or to leave them open for secondary healing. The purpose of this study was to evaluate the results of closed toe amputations in diabetic patients, with respect to wound healing, complications, and the need for further higher level amputation. Methods: We r…		Yes	Yes	Cohort - retrospective	35	35 (40 amputations)		Yes	No	No	No	Yes	No	No	No	Not applicable	Yes	Not applicable	Yes	Study purpose: Clearly stated. Cohort: some people had multiple toe amputations, but no information is provided about this. Sampling technique not reported; arguably it could be considered purposive sampling given that participants had to meet very strict inclusion crtieria which biased the sample to those that were unlikley to have any complications. Outcomes: proportion that healed at 3-weeks, …
Wound healing and complications	Stone, PA; Back, MR; Armstrong, PA; et al.:	2005	Midfoot amputations expand limb salvage rates for diabetic foot infections.					The persistent high incidence of limb loss resulting from advanced forefoot tissue loss and infection in diabetic patients prompted an evaluation of transmetatarsal (TMA) and transtarsal/midfoot amputations in achieving foot salvage at our tertiary vascular practice. Over the last 8 years, 74 diabetic patients required 77 TMAs for tissue loss and/or infection. Twelve (16%) of the patients had a c…		No	No	Cohort - retrospective	74	74		Yes	No	No	No	Yes	No	No	No	No	No	Not applicable	No	Justification and aim: Introduction did not provide a strong rationale for the study. Justification and aim not appropriately detailed to make the outcomes clear or identify why study was important. Based on the aim, the investigation should have focused on people with non-healing transmetatarsal amputation who had a subsequent transtarsal amputation, but the method and results are not sufficient…

## Sheet: 2. Ipsilateral reamputation
									Quality appriasal
									Aim & background		Study Design	Sample					Outcomes		Intervention			Results				Conclusions	Appraisal narrative
Review topic	Author	Year	Title	Journal	Volume	Issue	Pages	Abstract	A: Study purpose	B: Relevant background	C: Study design	D: Total sample (N)	D1: PFA (n)	D2: TTA(n)	E: Sample described?	F: Sample size justified?	G: Outcome reliable?	H: Outcomes valid?	I: Intervention described	J: Contamination avoided	K: Cointervention avoided	L: Results w/ statistical significance?	M: Data analysis appropriate?;	N: Clinical importance ;	O: Dropouts reported	P: Conclusions	Q: Reviewer comments:
Ipsilateral reamputation
Reamputation	Dillingham, T. R. and L. E. Pezzin	2008	Rehabilitation setting and associated mortality and medical stability among persons with amputations						Yes	Yes	Cohort - Retrospective	2468	379	949	Yes	No	Yes	Yes	Not applicable	Not addressed	Not addressed	Yes	Yes	Yes	Not applicable	Yes	Same cohort as Dillingham et al. (2005); therefore one data source. While the sample was generally representative (e.g., mostly older (63% between 65-85), white, 90% have 2+ comorbidities, 70% have DM), only 50% were male which seems unusual given that males are typically over-represented and participants were randomly sampled. The transtibial amputee sample may have been less healthy (e.g., 40% …
Reamputation	Dillingham, T. R., L. E. Pezzin and A. D. Shore	2005	Reamputation, mortality, and health care costs among persons with dysvascular lower-limb amputations						Yes	Yes	Cohort - Retrospective	3565	1451	950	Yes	No	Yes	Yes	Not applicable	No	No	Yes	No	Yes	Yes	Yes	Given the purpose of the study was to compare reamputation and mortality rates 12 months after index amputation by amputation level (5 levels) and the presence of diabetes (2 levels), a more sophisticated inferential analysis technique would have been appropriate. There were differences between the diabetic and non-diabetic groups in terms of age, sex, race and age at index amputation that confou…
Reamputation	Glaser, J. D., R. P. Bensley, R. Hurks, S. Dahlberg, A. D. Hamdan, M. C. Wyers, E. L. Chaikof and M. L. Schermerhorn	2013	Fate of the contralateral limb after lower extremity amputation						Yes	No	Cohort - Retrospective	1715	1140		Yes	No	Yes	Yes	Not addressed	No	No	Yes	Yes	Yes	Not applicable	Yes	Justification and aim: The justification described a lage number of factors that have been shown to independently influence mortality and reamputation rates. Given the breadth of what is known about these factors, it isn’t clear why another study is needed examining these factors as they relate specifically to contralateral reamputation (primary outcome). For example, would we expect these factor…
Reamputation	Izumi, Y., K. Satterfield, S. Lee and L. B. Harkless	2006	Risk of reamputation in diabetic patients stratified by limb and level of amputation: a 10-year observation						Yes	Yes	Cohort - Retrospective	277	213		Yes	No	Not addressed	Not addressed	Not addressed	No	No	Yes	Yes	Yes	Yes	Yes	Background: Adequate. Study design: Retrospective cohort study. Sampling bias, as the sample was not representative in terms of age, sex distribution, or ethnicity. Comparatively young sample: toe 53.3±10.9; ray 52.4±10.5; midfoot 51.7±9.5; major 58.0±9.4. Low rates of PAD: toe 47.5%; ray 29.8%; midfoot 34.2%; major 64.1%. Sample not representative in terms of ethnicity. Proportion of population …
Reamputation	Kono, Y. and R. R. Muder	2012	Identifying the incidence of and risk factors for reamputation among patients who underwent foot amputation						Yes	Yes	Cohort - Retrospective	116	116		Yes	No	Yes	Yes	Not applicable	Not addressed	Not addressed	Yes	No	Yes	Not applicable	Yes	Justification and aim: The introduction includes relevant background to support a clear gap in the literature. The aim is clearly written to support the justification. Subjects: While the sample was representative in terms of mean age, the sample was male (99%) and had a high proportion of people with diabetes (80%). The sample is not sufficiently representative to assess the effect of male sex a…
Reamputation	Lakstein, D., Z. Feldbrin, L. Schorr and A. Lipkin	2014	Primary closure of elective toe amputations in the diabetic foot - is it safe?						Yes	Yes	Cohort - Retrospective	35	35 (40 amputations)		Yes	No	No	No	Yes	No	No	No	Not applicable	Yes	Not applicable	Yes	Study purpose: Clearly stated. Cohort: Some people had multiple toe amputations, but no information is provided about this. Sampling technique not reported; arguably it could be considered purposive sampling given that participants had to meet very strict inclusion crtieria which biased the sample to those that were unlikley to have any complications. Outcomes: Proportion that healed at 3-weeks, …
Reamputation	Younger, A. S. E., M. A. Awwad, T. P. Kalla and G. de Vries	2009	Risk factors for failure of transmetatarsal amputation in diabetic patients: a cohort study						Yes	No	Case-control	42	21	21	Yes	No	Not applicable	Not applicable	Not addressed	No	No	Yes	No	Yes	Not addressed	No	Justification: Given the purpose was to identify factors influencing success/failure of transmetatarsal amputation, they should have framed the factors they were to look at and thereby justify why these factors. Unusual design in that while a case-control study, the investigators used retrospective collection of data from surgical records. While subjects were representative in terms of age and se…

## Sheet: 3. Quality of life
										Quality appriasal
										Aim & background		Study Design	Sample					Outcomes		Intervention			Results				Conclusions	Appraisal narrative
Review topic	Author	Year	Title	Journal	Volume	Issue	Pages	Abstract	Difference	A: Study purpose	B: Relevant background	C: Study design	D: Total sample (N)	D1: PFA (n)	D2: TTA(n)	E: Sample described?	F: Sample size justified?	G: Outcome reliable?	H: Outcomes valid?	I: Intervention described	J: Contamination avoided	K: Cointervention avoided	L: Results w/ statistical significance?	M: Data analysis appropriate?;	N: Clinical importance ;	O: Dropouts reported	P: Conclusions	Q: Reviewer comments:
Quality of life
Quality of life	Boutoille, D. Féraille, A. Maulaz, D. Krempf, M.	2008	Quality of life with diabetes-associated foot complications: comparison between lower-limb amputation and chronic foot ulceration							Yes	No	Case control	34	19	6	No	No	Yes	Yes	No	No	No	Yes	No	No	Yes	No	Quality of life in the partial foot and transtibial amputee subjects were compared to a non-amputee group with foot ulceration, but not to each other. Additionally, demographic information was not provided for the partial foot and transtibial amputee subjects. Description of aim and background were unclear. The foot ulcer group was receiving regular and active followup while the amputee group wer…
Quality of life	Peters, E.J.G., Childs, M.R., Wunderlich, R.P., Harkless, L.B., et al.	2001	Functional status of persons with diabetes-related lower-extremity amputations	Diabetes Care	24	10	1799-1804	OBJECTIVE— It is reasonable to predict that diabetes-related lower-extremity amputations have a detrimental impact on quality of life. However, we are unaware of any study in the medical literature describing the functional level of diabetic patients with amputations. The objective of this study was to evaluate amputations among diabetic patients and to determine the functional level of these pat…		Yes	Yes	Case control	35	26	8	No	No	Yes	Yes	No	No	No	Yes	No	No	No	No	Quality of life in the partial foot and transtibial amputee subjects were compared to a non-amputee group with diabetes and to each other. However, demographic information was not provided for the partial foot and transtibial subjects. The time between amputation and the study was not reported. The authors acknowledge that those who had amputation likely had more severe disease. There was no info…
Quality of life	Quigley, Matthew Dillon, Michael P Duke, Emily J	2015	Comparison of quality of life in people with partial foot and transtibial amputation: A pilot study							Yes	Yes	Cross sectional	33	10	23	Yes	No	Yes	Yes	No	No	No	Yes	Yes	Yes	Yes	Yes	The only study that was designed to compare quality of life in partial foot and transtibial amputees. Clear aim and well-rationalized background. Careful data entry and statistical analysis undertaken. Suffers from small sample size and issues with incomplete patient reported mail in survey responses.

## Sheet: 4. Functional ability
									Quality appriasal
									Aim & background		Study Design	Sample					Outcomes		Intervention			Results				Conclusions	Appraisal narrative
Review topic	Author	Year	Title	Journal	Volume	Issue	Pages	Abstract	A: Study purpose	B: Relevant background	C: Study design	D: Total sample (N)	D1: PFA (n)	D2: TTA(n)	E: Sample described?	F: Sample size justified?	G: Outcome reliable?	H: Outcomes valid?	I: Intervention described	J: Contamination avoided	K: Cointervention avoided	L: Results w/ statistical significance?	M: Data analysis appropriate?;	N: Clinical importance ;	O: Dropouts reported	P: Conclusions	Q: Reviewer comments:
Functional ability
Functional ability	Marzen-Groller, K. D., Tremblay, S. M., Kaszuba, J. Girodo, V. Swavely, D. Moyer, B. Bartman, K. Carraher, W. Wilson, E.	2008	Testing the effectiveness of the Amputee Mobility Protocol: A pilot study	Journal of Vascular Nursing	26	3	74-81	We studied prolonged length of stay (LOS) in the acute care setting on a medical-surgical vascular unit, related to loss of functional mobility status after lower extremity amputation, and implementation of the Amputee Mobility Protocol (AMP) as a standard of care for all patients pre- and post-lower extremity amputation who were admitted to the medical-surgical vascular unit. A comparative pre-p…	Yes	Yes	Cohort	44	13: Two independent samples; pre new rehab program (n=7); post new rehab program (n=6).	Total: 19. Pre new rehabilitation program (n=14); post new rehabilitation program (n=5).	No	No	No	No	Yes	No	No	No	No	No	No	No	Purpose: Study aimed to compare the effect of a new rehabilitation protocol on length of stay and functional mobility on groups with transmetatarsal, transtibial and transfemoral amputation. Despite the aims, the authors did not compare between the transmetatarsal and transtibial amputee groups. Very poor disjointed justification. Study design: Before and after (but independent groups). Measureme…
Functional ability	Peters, E.J.G., Childs, M.R., Wunderlich, R.P., Harkless, L.B., et al.	2001	Functional status of persons with diabetes-related lower-extremity amputations	Diabetes Care	24	10	1799-1804	OBJECTIVE— It is reasonable to predict that diabetes-related lower-extremity amputations have a detrimental impact on quality of life. However, we are unaware of any study in the medical literature describing the functional level of diabetic patients with amputations. The objective of this study was to evaluate amputations among diabetic patients and to determine the functional level of these pat…	No	No	Case control	124	26		Yes	No	Yes	Yes	No	No	No	Yes	No	Yes	No	No	Justification and aim: While an appropriate gap was identified in the justification and a supporting aim was reported, neither the justification nor aim framed the variety of analyses undertaken. Control bias: The case and control groups were different in terms of gender, duration of diabetes and degree of neuropathy, all of which were reported as significant. These differences were not controlle…

## Sheet: 5. Mobility
									Quality appriasal
									Aim & background		Study Design	Sample					Outcomes		Intervention			Results				Conclusions	Appraisal narrative
Review topic	Author	Year	Title	Journal	Volume	Issue	Pages	Abstract	A: Study purpose	B: Relevant background	C: Study design	D: Total sample (N)	D1: PFA (n)	D2: TTA(n)	E: Sample described?	F: Sample size justified?	G: Outcome reliable?	H: Outcomes valid?	I: Intervention described	J: Contamination avoided	K: Cointervention avoided	L: Results w/ statistical significance?	M: Data analysis appropriate?;	N: Clinical importance ;	O: Dropouts reported	P: Conclusions	Q: Reviewer comments:
Mobility
Mobility	Brown, M.L., Tang, W., Patel, A. & Baumhauer, J.F.	2012	Partial foot amputation in patients with diabetic foot ulcers						Yes	Yes	Cohort - retrospective	82	64: TMA: 21; Chopart: 10; Partial calcanectomy: 17; Total calcanectomy: 16	18	Yes	No	No	No	No	No	No	No	Not addressed	Not addressed	No	Yes	Results show lowest mobility with TTA (2.8±2.4) followed by total calcanectomy (3.3±3.1). Similar results shown for TMA (4.3±2.1), Chopart (4.3±2.9) and partial calcanectomy (4.3±1.5). Issues: Use of Volpicelli Ambulatory Scale (an ordinal scale: categories 0-6 designed for use in persons with bilateral limb loss) - the categories seem reasonable for people with bilateral limb loss but somewhat l…
Mobility	Czerniecki, J. M., A. P. Turner, R. M. Williams, K. N. Hakimi and D. C. Norvell	2012b	The effect of rehabilitation in a comprehensive inpatient rehabilitation unit on mobility outcome after dysvascular lower extremity amputation	Archives of Physical Medicine & Rehabilitation	93	8	1384-1391	OBJECTIVES: To (1) compare the total volume of rehabilitation therapy for patients ever attending a comprehensive inpatient rehabilitation unit (CIRU) versus never during the 12 months after amputation; (2) determine whether rehabilitation in a CIRU at any time in the first year after amputation results in greater mobility success compared with other types of rehabilitation environments of care; …	Yes	Yes	Cohort - prospective	72 enrolled, 61 completed study	n=27 premorbid n= unknown at 12 months	n=38 premorbid; n=unknown at 12 months	Yes	No	Yes	Yes	Not applicable	No	No	Yes	Yes	Yes	Yes	Yes	Given the purpose of the study, people with TMA and TTA were included in a larger cohort of people with TFA. Sociodemographic and general health data were reported for cohorts based on whether they received comprehensive inpatient rehabilitation consistent with the aim of the study. Results include a percentage of people that successfully returned to their premorbid level of mobility (as assessed…
Mobility	Czerniecki, J. M., A. P. Turner, R. M. Williams, K. N. Hakimi and D. C. Norvell	2012a	Mobility Changes in Individuals With Dysvascular Amputation From the Presurgical Period to 12 Months Postamputation	Archives of Physical Medicine and Rehabilitation	93	10	1766-1773	Czerniecki JM, Turner AP, Williams RM, Hakimi KN, Norvell DC. Mobility changes in individuals with dysvascular amputation from the presurgical period to 12 months postamputation. Arch Phys Med Rehabil 2012;93:1766-73. Objectives: To describe changes in ambulation among individuals with lower-extremity amputation secondary to peripheral artery disease and/or diabetes prior to surgery through 12 mo…	Yes	Yes	Cohort - prospective	87 enrolled, 86 assessed pre-surgically (one subject passed away after enrollment before function could be assessed), 75 completed study	n=27 premorbid n=unknown at 12 months	n=52 premorbid n=unknown at 12 months	Yes	No	Yes	Yes	Not applicable	No	No	Yes	Yes	Yes	Yes	Yes	(1) All participants were asked to recall premorbid mobility (i.e., prior to onset of disability that lead to amputation) at 6 weeks post amputation. Given that the mean period between premorbid health and surgery was 72.4±117 weeks, it is difficult to be confident in the accuracy of the recall, particularly given that morbidity declined between premorbid and surgery time points. (2) Subject char…
Mobility	Norvell DC, Turner AP, Williams RM, Hakimi KN, Czerniecki JM.	2011	Defining successful mobility after lower extremity amputation for complications of peripheral vascular disease and diabetes.						Yes	Yes	Cohort - Prospective	87 enrolled, 86 assessed pre-surgically (one subject passed away after enrollment before function could be assessed), 75 completed study	n=27 premorbid n=26 at 12 months	n=52 premorbid n=42 at 12 months	Yes	No	Yes	Yes	No	No	No	Yes	Yes	Yes	Yes	Yes	Given the purpose of this study, people with TMA and TTA were included in a larger cohort of people with TFA due to complications from PVD and diabetes. A range of baseline sociodemographic and comorbidity data were reported. The aim of the study was to assess mobility success after amputation using a newly proposed measure that compared recalled pre-morbid mobility to 12 months post-surgical mob…

## Sheet: 6. Mortality
									Quality appriasal
									Aim & background		Study Design	Sample					Outcomes		Intervention			Results				Conclusions	Appraisal narrative
Review topic	Author	Year	Title	Journal	Volume	Issue	Pages	Abstract	A: Study purpose	B: Relevant background	C: Study design	D: Total sample (N)	D1: PFA (n)	D2: TTA(n)	E: Sample described?	F: Sample size justified?	G: Outcome reliable?	H: Outcomes valid?	I: Intervention described	J: Contamination avoided	K: Cointervention avoided	L: Results w/ statistical significance?	M: Data analysis appropriate?;	N: Clinical importance ;	O: Dropouts reported	P: Conclusions	Q: Reviewer comments:
Mortality
Mortality	Brown, M., W. Tang, A. Patel and J. Baumhauer	2012	Partial foot amputation in patients with diabetic foot ulcers	Foot and Ankle International	33	9	707-716.	Background: Transtibial amputations (TTA) are performed for recalcitrant or infected ulcers of the midfoot, hindfoot, or ankle. This procedure results in decreased ambulatory status caused by increased oxygen demands and energy expenditure. Partial foot amputations have the advantage of being an end-bearing limb and require less work to walk, theoretically suggesting improved functional outcome. …	Yes	Yes	Cohort - retrospective	79 patients (82 feet)	64 feet	18 feet	No	No	Yes	Yes	No	No	No	Yes	Yes	No	No	No	Justification and aim: Background provides a reasonable justification for the research. Aim is clearly written, identifying population, outcomes and study type. Sample: When stratified by amputation level, study includes relatively small numbers of patients (<21 in any group). Participants were generally younger than many studies given that age was typically < 60 in most groups. Sex of the partic…
Mortality	Dillingham, T. R. and L. E. Pezzin	2008	Rehabilitation setting and associated mortality and medical stability among persons with amputations	Archives of Physical Medicine & Rehabilitation	89	6	1038-1045	OBJECTIVE: To estimate the differences in outcomes across postacute care settings-inpatient rehabilitation, skilled nursing facility (SNF), or home-for dysvascular lower-limb amputees. DESIGN: Medicare claims data for 1996 were used to identify a cohort of elderly persons with major lower-limb dysvascular amputations. One-year outcomes were derived by analyzing claims for this cohort in 1996 and …	Yes	Yes	Cohort - retrospective	2468	379	949	Yes	No	Yes	Yes	Not applicable	Not addressed	Not addressed	Yes	Yes	Yes	Not applicable	Yes	Justification and aim: Logical rational for study that well supported the aim. Sample: Random sample of US Medicare beneficiaries. Descriptive statistics reported for whole lower limb amputation sample, and stratified by discharge destination consistent with aim. As such, need to make inferences about the representativeness of the PFA and TTA samples. While the sample was generally representative…
Mortality	Dillingham, T. R., Pezzin, L. E., Shore, A. D.	2005	Reamputation, mortality, and health care costs among persons with dysvascular lower-limb amputations	Archives of Physical Medicine & Rehabilitation	86	3	480-6	OBJECTIVES: To examine 12-month reamputation and mortality rates as well as acute and postacute medical care costs among a large cohort of persons with dysvascular amputations. DESIGN: Retrospective cohort study. SETTING: General community. PARTICIPANTS: Medicare beneficiaries identified from the Centers for Medicare and Medicaid Services data as undergoing a lower-limb amputation secondary to va…	Yes	Yes	Cohort - retrospective	3565	1451	950	Yes	No	Yes	Yes	Not applicable	No	No	Yes	No	Yes	Yes	Yes	Given the purpose of the study was to compare reamputation and mortality rates 12 months after index amputation by amputation level (5 levels) and the presence of diabetes (2 levels), a more sophisticated inferential analysis technique would have been appropriate. There were differences between the diabetic and non-diabetic groups in terms of age, sex, race and age at index amputation that confou…
Mortality	Evans, K. K., C. E. Attinger, A. Al-Attar, C. Salgado, C. K. Chu, S. Mardini and R. Neville	2011	The importance of limb preservation in the diabetic population	Journal of Diabetes & its Complications	25	4	227-231	OBJECTIVE: Limb salvage in the diabetic population is complex, controversial, costly and variable throughout the world. Within the diabetic population, the indications and morbidity surrounding major leg amputation have not been well defined. RESEARCH DESIGN AND METHODS: A retrospective study of the Georgetown Limb Salvage Registry was conducted to determine outcomes in diabetic patients undergoi…	No	No	Cohort - retrospective	113	88	25	Yes	No	Yes	Yes	Yes	No	No	No	No	Yes	Not addressed	No	Aim and justification: The justification doesn't provide a strong rationale for the research nor the aims presented. Two sets of conflicting aims were presented, none framed as clear research questions. Inferential analysis: While the Fisher's Exact Test was appropriate to compare frequencies for nominal data (e.g. % males and females in the PFA and TTA groups), the test isn't terribly sensitive.…
Mortality	Glaser, J. D., R. P. Bensley, R. Hurks, S. Dahlberg, A. D. Hamdan, M. C. Wyers, E. L. Chaikof and M. L. Schermerhorn	2013	Fate of the contralateral limb after lower extremity amputation	Journal of Vascular Surgery	58	6	1571-1577.e1571	OBJECTIVE: Lower extremity amputation is often performed in patients where both lower extremities are at risk due to peripheral arterial disease or diabetes, yet the proportion of patients who progress to amputation of their contralateral limb is not well defined. We sought to determine the rate of subsequent amputation on both the ipsilateral and contralateral lower extremities following initial…	Yes	No	Cohort - retrospective	1715	1140		Yes	No	Yes	Yes	Not addressed	No	No	Yes	Yes	Yes	Not applicable	Yes	Justification and aim: The justification described a lage number of factors that have been shown to independently influence mortality and reamputation rates. Given the breadth of what is known about these factors, it isn’t clear why another study is needed examining these factors as they relate specifically to contralateral reamputation (primary outcome). For example, would we expect these factor…
Mortality	Griffin, K. J., T. S. Rashid, M. A. Bailey, S. A. Bird, K. Bridge and J. D. Scott	2012	Toe amputation: a predictor of future limb loss?	Journal of Diabetes & its Complications	26	3	251-254	BACKGROUND: Digital toe amputation is a relatively minor surgical procedure but there is a historical view that it is the "first stage in a predictable clinical course" leading to eventual limb loss. There is a paucity of contemporaneous data on the long-term outcomes of patients undergoing toe amputation. We aim to study the experience from our institution, focussing on the risk factors for prog…	No	No	Cohort - retrospective	63	63		Yes	No	Yes	Yes	Not addressed	No	No	No	No	No	Not applicable	No	Justification & aim: While the justification provided a clear and logical rationale for the study, the aim was not framed as a research question that made clear the intent (e.g., comparison, prediction) or independent/dependent variables. As such, the aim was not designed to address the problem that justified the research. Sample: The sample included a convenience sample from retrospective chart/…
Mortality	Hambleton, I. R., R. Jonnalagadda, C. R. Davis, H. S. Fraser, N. Chaturvedi and A. J. Hennis	2009	All-cause mortality after diabetes-related amputation in Barbados: a prospective case-control study	Diabetes Care	32	2	306-307	OBJECTIVE: To determine the mortality rate after diabetes-related lower-extremity amputation (LEA) in an African-descent Caribbean population. RESEARCH DESIGN AND METHODS: We conducted a prospective case-control study. We recruited case subjects (with diabetes and LEA) and age-matched control subjects (with diabetes and no LEA) between 1999 and 2001. We followed these groups for 5 years to assess…	Yes	Yes	case control	399: 205 (123 minior, 47 TTA, 35 TFA); 194 without amputation	123	47	No	No	Yes	Yes	Not applicable	Not addressed	Not addressed	Yes	Yes	Yes	Not addressed	Yes	Justification and aim: While background was very short, it was relevant, however no aim was stated except in the abstract. Design: The case-control design was a strong feature given few prospective studies of mortality. Sample: Was inadequately described given that only some information about sex and age were reported (incomplete by level of amputation). Difficult to generalise results with so li…
Mortality	Izumi, Y., K. Satterfield, S. Lee, L. B. Harkless and L. A. Lavery	2009	Mortality of first-time amputees in diabetics: a 10-year observation	Diabetes Research & Clinical Practice	83	1	126-131	AIMS: We analyze mortality of first-time diabetic amputees by stratifying by level of amputation, differentiating short-term and long-term mortality. METHODS: We evaluated 277 diabetic patients who received their first lower extremity amputation (LEA) during 1993-97. Subjects were followed until December 2003, and categorized by level of amputation. We compared the mortality difference by level f…	Yes	Yes	Cohort - retrospective	277	213		Yes	No	Yes	Yes	Not addressed	Not addressed	Not addressed	Yes	Yes	Yes	Not applicable	Yes	Given the differences in the sample characteristics between partial foot groups, the comparison of probability of mortality is confounded by differing proportions based on ethnicity and comorbidities (age and sex were controlled for in the statistical analysis). Sample is biased: largely hispanic, relatively young at time of amputation (possibly because sample only included first-ever or index am…
Mortality	Jindeel, A. and K. A. Narahara	2012	Nontraumatic amputation: incidence and cost analysis	International Journal of Lower Extremity Wounds	11	3	177-179	Lower extremity amputation (LEA) is devastating for those affected and a significant factor in health care costs. Although the overall incidence of amputation has been declining, the decline is not universal. The objectives of this study were to identify patients with nontraumatic amputation at Harbor-UCLA Medical Center (HUMC) from January 2000 to January 2007, to calculate their 1-year and 5-ye…	Yes	No	Cohort - retrospective	847	594		No	No	Yes	Yes	Not applicable	Not addressed	Not addressed	No	No	Yes	Not applicable	Yes	Justification and aim: The background for the study did not provide a strong rationale for the research. While the incidence and 1- and 5-year mortality were framed in the aim, the study reported other outcomes (e.g., reamputation rate) and drew other comparisons (e.g., males vs females) without justification. Subjects: Given the aim of the study, a breakdown of the PFA sample characteristics wer…
Mortality	Jones, R. N. and W. P. Marshall	2008	Does the proximity of an amputation, length of time between foot ulcer development and amputation, or glycemic control at the time of amputation affect the mortality rate of people with diabetes who undergo an amputation?	Advances in Skin & Wound Care	21	3	118-123	OBJECTIVES: The main purpose of the authors' research was to compare the 3- and 5-year mortality rates of diabetic patients who have undergone a lower-extremity amputation, evaluating the proximity of the amputation in 3 groups (toe and foot amputation, BKA, and AKA), the timing of the amputation (within or after 2 years of the onset of the foot ulcer), and the effect of glycemic control at the t…	Yes	No	Cohort - Retrospective	80	29	30	No	No	Not addressed	Yes	Not addressed	Not addressed	Not addressed	No	No	Yes	Not applicable	Yes	Justification and aim: While the introduction includes relevant background information, there isn't a strong case presented to justify the focus of the work (e.g. no gap or controversy). The aim statement is clear and well contructed given typical standards for a comparison study (e.g., PICO). Subjects: Skewed sample of males reflecting recruitment from a Veterans facility. While a comprehensive …
Mortality	Kono, Y. and R. R. Muder	2012	Identifying the incidence of and risk factors for reamputation among patients who underwent foot amputation	Annals of Vascular Surgery	26	8	1120-1126	BACKGROUND: Many patients who have lower-extremity amputations secondary to peripheral vascular disease or diabetes require reamputation eventually. This study was designed to identify the incidence of and risk factors for ipsilateral reamputation after forefoot amputation, to evaluate whether postoperative infection increases the risk of reamputation, and to evaluate whether the risk of reamputa…	Yes	Yes	Cohort - Retrospective	116	116		Yes	No	Yes	Yes	Not applicable	Not addressed	Not addressed	Yes	No	Yes	Not applicable	Yes	Justification and aim: The introduction includes relevant background to support a clear gap in the literature. The aim is clearly written to support the justification. Subjects: While the sample was representative in terms of mean age, the sample was male (99%) and had a high proportion of people with diabetes (80%). The sample is not sufficiently representative to assess the effect of male sex a…
Mortality	Kristensen, M. T., G. Holm, K. Kirketerp-Moller, M. Krasheninnikoff and P. Gebuhr	2012	Very low survival rates after non-traumatic lower limb amputation in a consecutive series: what to do?	Interactive Cardiovascular & Thoracic Surgery	14	5	543-547	The aim of this retrospective study was to evaluate factors potentially influencing short- and long-term mortality in patients who had a non-traumatic lower limb amputation in a university hospital. A consecutive series of 93 amputations (16% toe/foot, 33% trans-tibial, 9% through knee and 42% trans-femoral) were studied. Their mean age was 75.8 years; 21 (23%) were admitted from a nursing home a…	Yes	No	Cohort - retrospective	93	15	31	Yes	No	Yes	Yes	Not applicable	No	No	Yes	No	Yes	Not applicable	Yes	Justification and aim: While appropriate background information was incorporated, the problem justifying the need for the research was not clear. Factors that were independent variables in the study were not justified as part of the background and as such, the aim lacked this context. Sample: Retrospective review of charts from all patients in a single year. The sample was older (75.8 ± 11.4 year…
Mortality	Mayfield, J. A., G. E. Reiber, C. Maynard, J. M. Czerniecki and et al.	2001	Survival following lower-limb amputation in a veteran population	Journal of Rehabilitation Research and Development	38	3	341-345	We sought to describe the common demographic and comorbid conditions that affect survival following nontraumatic amputation. Survival following lower-limb amputation is impaired by advancing age, cardiovascular and renal disease, and proximal amputation level.	Yes	Yes	Cohort - retrospective	5180	2234	1381	No	No	Yes	Yes	Not applicable	Not addressed	Not addressed	Yes	Yes	Yes	Not applicable	Yes	Justification and aim: Background literature appropriate to support aim. Aim clearly stated. Sample: A wide range of demograhpic variables (e.g., age, sex, race) as well as the proportion with comorbid conditions was reported for the sample as a whole, suggesting the sample would be representative aside from being almost all male (99%), typical with most Veterans facilities. While this was approp…
Mortality	Sandnes, D. K., M. Sobel and D. R. Flum	2004	Survival after lower-extremity amputation	Journal of the American College of Surgeons	199	3	394-402	BACKGROUND: Lower extremity amputation has long been considered an end-of-life event and it is unclear if survival after amputation has improved over time. STUDY DESIGN: A retrospective cohort comprised from a statewide, hospital discharge database was used to determine if survival after amputation improved with time. The cohort included all patients (older than 18 years) with nontraumatic, lower…	Yes	Yes	Cohort - retrospective	13807	4434	5298	Yes	No	Yes	Yes	Not applicable	Not addressed	Not addressed	Yes	Yes	Yes	Not applicable	Yes	Index amputation was operationally defined as the highest-level amputation for each patient, not their first amputation. Given the proportion of people that progress to higher (and subsequent) amputations, the incidence rate is likely to be underestimated. For example, someone with a PFA who progresses to a TTA would only be counted as one procedure. Similarly, by considering the index amputation…
Mortality	Sheahan MG, Hamdan AD, Veraldi JR, McArthur CS, Skillman JJ, Campbell DR, et al.	2005	Lower extremity minor amputations: The roles of diabetes mellitus and timing of revascularization	J Vasc Surg	42		476-80	Introduction: Despite the frequent performance of minor foot amputations in patients with lower extremity vascular disease, little is known regarding the rate of conversion to major amputations and the role of bypass graft timing in relation to amputation. Methods: Between January 1990 and December 2001, 670 patients underwent 920 minor amputations (interphalangeal, ray, or transmetatarsal) on 74…	Yes	No	Cohort - retrospective	670 people	670		No	No	Yes	Yes	No	No	No	No	Yes	No	No	No	Justication and aim: Not a strong rationale for why the study (e.g., why isolated levels of 'minor' amputation; which risk factors should be exampled to best predict patient survival, e.g., no review of risk factors that have been shown to be good predictors in previous research). Aim is correctly stated. Subjects: Age not reported. Sample 70% male, almost all diabetic (92%) with high proportions…
Mortality	Stone, PA; Back, MR; Armstrong, PA; et al.:	2005	Midfoot amputations expand limb salvage rates for diabetic foot infections.					The persistent high incidence of limb loss resulting from advanced forefoot tissue loss and infection in diabetic patients prompted an evaluation of transmetatarsal (TMA) and transtarsal/midfoot amputations in achieving foot salvage at our tertiary vascular practice. Over the last 8 years, 74 diabetic patients required 77 TMAs for tissue loss and/or infection. Twelve (16%) of the patients had a c…	No	No	Cohort - retrospective	74	74		Yes	No	No	No	Yes	No	No	No	No	No	Not applicable	No	Justification and aim: Introduction did not provide a strong rationale for the study. Justification and aim not appropriately detailed to make the outcomes clear or identify why study was important. Based on the aim, the investigation should have focused on people with non-healing TMAs who had a subsequent transtarsal amputation, but the method and results are not sufficiently clear to be confide…
Mortality	Vamos, E. P., A. Bottle, A. Majeed and C. Millett	2010	Trends in lower extremity amputations in people with and without diabetes in England, 1996-2005	Diabetes Research & Clinical Practice	87	2	275-282	AIMS: To examine trends in non-traumatic lower extremity amputations over a 10-year-period in people with and without diabetes (DM) in England. METHODS: All individuals admitted to NHS hospitals for non-traumatic amputations between 1996 and 2005 in England were identified using hospital activity data. Postoperative and 1-year mortality were examined between 2000 and 2004. RESULTS: There was a re…	Yes	Yes	Cohort - retrospective	105193 (over entire time series)	5487 (in 2005)		No	No	Yes	No	Not applicable	Not addressed	Not addressed	No	No	Yes	Not applicable	Yes	Justification and aim: A sound rationale for the study with appropriate aim. Subjects: A large sample of partial foot amputation defined as 'minor'; that is, distal to the ankle. Given database, only highest amputation counted during admission, so not always counting index amputation. Reamputations in the same admission were therefore not counted which likely underestimates the true number of pro…
Mortality	Winell, K., M. Venermo, T. Ikonen and R. Sund	2013	Indicators for comparing the incidence of diabetic amputations: a nationwide population-based register study	European Journal of Vascular & Endovascular Surgery	46	5	569-574	OBJECTIVE: To test various indicators for comparing the outcomes of diabetic foot care. DESIGN: All 396,317 patients treated with hypoglycaemic medication in Finland were followed up based on nationwide registers on hospital discharges and causes of death during 1997-2007. MATERIALS AND METHODS: The crude and standardized incidences of lower extremity amputations (LEAs), the minor-major ratio of …	No	No	Cross sectional	1997: n= 1157; 2007: n=1298	1997; n=520, 2007; n=706		No	No	Yes	Yes	Not applicable	Not addressed	Not addressed	Yes	Yes	Yes	Not applicable	No	While there are a number of sources of bias in the article, few reduce confidence in the probability of mortality presented for people with partial foot amputation; paricularly given the age- and sex- standardisation to the Finnish population prior to estimatation of probability of mortality using correct inferential analysis and presentation of both a point estimate and 95% confidence interval. …

## Sheet: 1-6. All outcomes
									Quality appriasal
									Aim & background		Study Design	Sample					Outcomes		Intervention			Results				Conclusions	Appraisal narrative
Review topic	Author	Year	Title	Journal	Volume	Issue	Pages	Abstract	A: Study purpose	B: Relevant background	C: Study design	D: Total sample (N)	D1: PFA (n)	D2: TTA(n)	E: Sample described?	F: Sample size justified?	G: Outcome reliable?	H: Outcomes valid?	I: Intervention described	J: Contamination avoided	K: Cointervention avoided	L: Results w/ statistical significance?	M: Data analysis appropriate?;	N: Clinical importance ;	O: Dropouts reported	P: Conclusions	Q: Reviewer comments:
Wound healing and complications
Wound healing and complications	Andrews, K. L., M. Y. Dib, T. C. Shives, T. L. Hoskin, D. A. Liedl and A. J. Boon	2013	Noninvasive Arterial Studies Including Transcutaneous Oxygen Pressure Measurements with the Limbs Elevated or Dependent to Predict Healing After Partial Foot Amputation						Yes	Yes	Cohort - retrospective	307	307		Yes	No	No	No	Yes	No	No	Yes	Yes	Yes	No	No	Justification and aim: Appropriate background reviewed to identify gap in the literature. Aims reported address the gap. Study design: Retrospective cohort. Sample: Seems to be representative of dysvascular cohort given demographic and general health factors reported. However, the cause of amputation is not reported and HbA1c and ABI collection in only 92 and 47% of the sample respectively. The a…
Wound healing and complications	Evans, K. K., C. E. Attinger, A. Al-Attar, C. Salgado, C. K. Chu, S. Mardini and R. Neville	2011	The importance of limb preservation in the diabetic population	Journal of Diabetes & its Complications	25	4	227-231	OBJECTIVE: Limb salvage in the diabetic population is complex, controversial, costly and variable throughout the world. Within the diabetic population, the indications and morbidity surrounding major leg amputation have not been well defined. RESEARCH DESIGN AND METHODS: A retrospective study of the Georgetown Limb Salvage Registry was conducted to determine outcomes in diabetic patients undergoi…	No	No	Cohort - retrospective	113	88	25	Yes	No	No	No	Yes	No	No	No	No	Yes	Not addressed	No	Aim and justification: The justification doesn't provide a strong rationale for the research nor the aims presented. Two sets of conflicting aims are presented, none framed as clear research questions. Inferential analysis: While the Fisher's Exact Test was appropriate to compare frequencies for nominal data (e.g. % males and females in the PFA and TTA groups), the test doesn't seem to be terribl…
Wound healing and complications	Lakstein, D., Z. Feldbrin, L. Schorr and A. Lipkin	2014	Primary closure of elective toe amputations in the diabetic foot - is it safe?	Journal - American Podiatric Medical Association	104	4	383-386.	Background: Toe amputation is the most common partial foot amputation. Controversy exists regarding whether to primarily close toe amputations or to leave them open for secondary healing. The purpose of this study was to evaluate the results of closed toe amputations in diabetic patients, with respect to wound healing, complications, and the need for further higher level amputation. Methods: We r…	Yes	Yes	Cohort - retrospective	35	35 (40 amputations)		Yes	No	No	No	Yes	No	No	No	Not applicable	Yes	Not applicable	Yes	Study purpose: Clearly stated. Cohort: some people had multiple toe amputations, but no information is provided about this. Sampling technique not reported; arguably it could be considered purposive sampling given that participants had to meet very strict inclusion crtieria which biased the sample to those that were unlikley to have any complications. Outcomes: proportion that healed at 3-weeks, …
Wound healing and complications	Stone, PA; Back, MR; Armstrong, PA; et al.:	2005	Midfoot amputations expand limb salvage rates for diabetic foot infections.					The persistent high incidence of limb loss resulting from advanced forefoot tissue loss and infection in diabetic patients prompted an evaluation of transmetatarsal (TMA) and transtarsal/midfoot amputations in achieving foot salvage at our tertiary vascular practice. Over the last 8 years, 74 diabetic patients required 77 TMAs for tissue loss and/or infection. Twelve (16%) of the patients had a c…	No	No	Cohort - retrospective	74	74		Yes	No	No	No	Yes	No	No	No	No	No	Not applicable	No	Justification and aim: Introduction did not provide a strong rationale for the study. Justification and aim not appropriately detailed to make the outcomes clear or identify why study was important. Based on the aim, the investigation should have focused on people with non-healing transmetatarsal amputation who had a subsequent transtarsal amputation, but the method and results are not sufficient…
Ipsilateral reamputation
Reamputation	Dillingham, T. R. and L. E. Pezzin	2008	Rehabilitation setting and associated mortality and medical stability among persons with amputations						Yes	Yes	Cohort - retrospective	2468	379	949	Yes	No	Yes	Yes	Not applicable	Not addressed	Not addressed	Yes	Yes	Yes	Not applicable	Yes	Same cohort as Dillingham et al. (2005); therefore one data source. While the sample was generally representative (e.g., mostly older (63% between 65-85), white, 90% have 2+ comorbidities, 70% have DM), only 50% were male which seems unusual given that males are typically over-represented and participants were randomly sampled. The transtibial amputee sample may have been less healthy (e.g., 40% …
Reamputation	Dillingham, T. R., L. E. Pezzin and A. D. Shore	2005	Reamputation, mortality, and health care costs among persons with dysvascular lower-limb amputations						Yes	Yes	Cohort - Retrospective	3565	1451	950	Yes	No	Yes	Yes	Not applicable	No	No	Yes	No	Yes	Yes	Yes	Given the purpose of the study was to compare reamputation and mortality rates 12 months after index amputation by amputation level (5 levels) and the presence of diabetes (2 levels), a more sophisticated inferential analysis technique would have been appropriate. There were differences between the diabetic and non-diabetic groups in terms of age, sex, race and age at index amputation that confou…
Reamputation	Glaser, J. D., R. P. Bensley, R. Hurks, S. Dahlberg, A. D. Hamdan, M. C. Wyers, E. L. Chaikof and M. L. Schermerhorn	2013	Fate of the contralateral limb after lower extremity amputation						Yes	No	Cohort - retrospective	1715	1140		Yes	No	Yes	Yes	Not addressed	No	No	Yes	Yes	Yes	Not applicable	Yes	Justification and aim: The justification described a lage number of factors that have been shown to independently influence mortality and reamputation rates. Given the breadth of what is known about these factors, it isn’t clear why another study is needed examining these factors as they relate specifically to contralateral reamputation (primary outcome). For example, would we expect these factor…
Reamputation	Izumi, Y., K. Satterfield, S. Lee and L. B. Harkless	2006	Risk of reamputation in diabetic patients stratified by limb and level of amputation: a 10-year observation						Yes	Yes	Cohort - retrospective	277	213		Yes	No	Not addressed	Not addressed	Not addressed	No	No	Yes	Yes	Yes	Yes	Yes	Background: Adequate. Study design: Retrospective cohort study. Sampling bias, as the sample was not representative in terms of age, sex distribution, or ethnicity. Comparatively young sample: toe 53.3±10.9; ray 52.4±10.5; midfoot 51.7±9.5; major 58.0±9.4. Low rates of PAD: toe 47.5%; ray 29.8%; midfoot 34.2%; major 64.1%. Sample not representative in terms of ethnicity. Proportion of population …
Reamputation	Kono, Y. and R. R. Muder	2012	Identifying the incidence of and risk factors for reamputation among patients who underwent foot amputation						Yes	Yes	Cohort - Retrospective	116	116		Yes	No	Yes	Yes	Not applicable	Not addressed	Not addressed	Yes	No	Yes	Not applicable	Yes	Justification and aim: The introduction includes relevant background to support a clear gap in the literature. The aim is clearly written to support the justification. Subjects: While the sample was representative in terms of mean age, the sample was male (99%) and had a high proportion of people with diabetes (80%). The sample is not sufficiently representative to assess the effect of male sex a…
Reamputation	Lakstein, D., Z. Feldbrin, L. Schorr and A. Lipkin	2014	Primary closure of elective toe amputations in the diabetic foot - is it safe?						Yes	Yes	Cohort - retrospective	35	35 (40 amputations)		Yes	No	No	No	Yes	No	No	No	Not applicable	Yes	Not applicable	Yes	Study purpose: Clearly stated. Cohort: Some people had multiple toe amputations, but no information is provided about this. Sampling technique not reported; arguably it could be considered purposive sampling given that participants had to meet very strict inclusion crtieria which biased the sample to those that were unlikley to have any complications. Outcomes: Proportion that healed at 3-weeks, …
Reamputation	Younger, A. S. E., M. A. Awwad, T. P. Kalla and G. de Vries	2009	Risk factors for failure of transmetatarsal amputation in diabetic patients: a cohort study						Yes	No	Case-control	42	21	21	Yes	No	Not applicable	Not applicable	Not addressed	No	No	Yes	No	Yes	Not addressed	No	Justification: Given the purpose was to identify factors influencing success/failure of transmetatarsal amputation, they should have framed the factors they were to look at and thereby justify why these factors. Unusual design in that while a case-control study, the investigators used retrospective collection of data from surgical records. While subjects were representative in terms of age and se…
Quality of life
Quality of life	Boutoille, D. Féraille, A. Maulaz, D. Krempf, M.	2008	Quality of life with diabetes-associated foot complications: comparison between lower-limb amputation and chronic foot ulceration						Yes	No	Case control	34	19	6	No	No	Yes	Yes	No	No	No	Yes	No	No	Yes	No	Quality of life in the partial foot and transtibial amputee subjects were compared to a non-amputee group with foot ulceration, but not to each other. Additionally, demographic information was not provided for the partial foot and transtibial amputee subjects. Description of aim and background were unclear. The foot ulcer group was receiving regular and active followup while the amputee group wer…
Quality of life	Peters, E.J.G., Childs, M.R., Wunderlich, R.P., Harkless, L.B., et al.	2001	Functional status of persons with diabetes-related lower-extremity amputations	Diabetes Care	24	10	1799-1804	OBJECTIVE— It is reasonable to predict that diabetes-related lower-extremity amputations have a detrimental impact on quality of life. However, we are unaware of any study in the medical literature describing the functional level of diabetic patients with amputations. The objective of this study was to evaluate amputations among diabetic patients and to determine the functional level of these pat…	Yes	Yes	Case control	35	26	8	No	No	Yes	Yes	No	No	No	Yes	No	No	No	No	Quality of life in the partial foot and transtibial amputee subjects were compared to a non-amputee group with diabetes and to each other. However, demographic information was not provided for the partial foot and transtibial subjects. The time between amputation and the study was not reported. The authors acknowledge that those who had amputation likely had more severe disease. There was no info…
Quality of life	Quigley, Matthew Dillon, Michael P Duke, Emily J	2015	Comparison of quality of life in people with partial foot and transtibial amputation: A pilot study						Yes	Yes	Cross sectional	33	10	23	Yes	No	Yes	Yes	No	No	No	Yes	Yes	Yes	Yes	Yes	The only study that was designed to compare quality of life in partial foot and transtibial amputees. Clear aim and well-rationalized background. Careful data entry and statistical analysis undertaken. Suffers from small sample size and issues with incomplete patient reported mail in survey responses.
Functional ability
Functional ability	Marzen-Groller, K. D., Tremblay, S. M., Kaszuba, J. Girodo, V. Swavely, D. Moyer, B. Bartman, K. Carraher, W. Wilson, E.	2008	Testing the effectiveness of the Amputee Mobility Protocol: A pilot study	Journal of Vascular Nursing	26	3	74-81	We studied prolonged length of stay (LOS) in the acute care setting on a medical-surgical vascular unit, related to loss of functional mobility status after lower extremity amputation, and implementation of the Amputee Mobility Protocol (AMP) as a standard of care for all patients pre- and post-lower extremity amputation who were admitted to the medical-surgical vascular unit. A comparative pre-p…	Yes	Yes	Cohort	44	13: Two independent samples; pre new rehab program (n=7); post new rehab program (n=6).	Total: 19. Pre new rehabilitation program (n=14); post new rehabilitation program (n=5).	No	No	No	No	Yes	No	No	No	No	No	No	No	Purpose: Study aimed to compare the effect of a new rehabilitation protocol on length of stay and functional mobility on groups with transmetatarsal, transtibial and transfemoral amputation. Despite the aims, the authors did not compare between the transmetatarsal and transtibial amputee groups. Very poor disjointed justification. Study design: Before and after (but independent groups). Measureme…
Functional ability	Peters, E.J.G., Childs, M.R., Wunderlich, R.P., Harkless, L.B., et al.	2001	Functional status of persons with diabetes-related lower-extremity amputations	Diabetes Care	24	10	1799-1804	OBJECTIVE— It is reasonable to predict that diabetes-related lower-extremity amputations have a detrimental impact on quality of life. However, we are unaware of any study in the medical literature describing the functional level of diabetic patients with amputations. The objective of this study was to evaluate amputations among diabetic patients and to determine the functional level of these pat…	No	No	Case-control	124	26		Yes	No	Yes	Yes	No	No	No	Yes	No	Yes	No	No	Justification and aim: While an appropriate gap was identified in the justification and a supporting aim was reported, neither the justification nor aim framed the variety of analyses undertaken. Control bias: The case and control groups were different in terms of gender, duration of diabetes and degree of neuropathy, all of which were reported as significant. These differences were not controlle…
Mobility
Mobility	Brown, M.L., Tang, W., Patel, A. & Baumhauer, J.F.	2012	Partial foot amputation in patients with diabetic foot ulcers						Yes	Yes	Cohort - retrospective	82	64: TMA: 21; Chopart: 10; Partial calcanectomy: 17; Total calcanectomy: 16	18	Yes	No	No	No	No	No	No	No	Not addressed	Not addressed	No	Yes	Results show lowest mobility with TTA (2.8±2.4) followed by total calcanectomy (3.3±3.1). Similar results shown for TMA (4.3±2.1), Chopart (4.3±2.9) and partial calcanectomy (4.3±1.5). Issues: Use of Volpicelli Ambulatory Scale (an ordinal scale: categories 0-6 designed for use in persons with bilateral limb loss) - the categories seem reasonable for people with bilateral limb loss but somewhat l…
Mobility	Czerniecki, J. M., A. P. Turner, R. M. Williams, K. N. Hakimi and D. C. Norvell	2012b	The effect of rehabilitation in a comprehensive inpatient rehabilitation unit on mobility outcome after dysvascular lower extremity amputation	Archives of Physical Medicine & Rehabilitation	93	8	1384-1391	OBJECTIVES: To (1) compare the total volume of rehabilitation therapy for patients ever attending a comprehensive inpatient rehabilitation unit (CIRU) versus never during the 12 months after amputation; (2) determine whether rehabilitation in a CIRU at any time in the first year after amputation results in greater mobility success compared with other types of rehabilitation environments of care; …	Yes	Yes	Cohort - prospective	72 enrolled, 61 completed study	n=27 premorbid n= unknown at 12 months	n=38 premorbid; n=unknown at 12 months	Yes	No	Yes	Yes	Not applicable	No	No	Yes	Yes	Yes	Yes	Yes	Given the purpose of the study, people with TMA and TTA were included in a larger cohort of people with TFA. Sociodemographic and general health data were reported for cohorts based on whether they received comprehensive inpatient rehabilitation consistent with the aim of the study. Results include a percentage of people that successfully returned to their premorbid level of mobility (as assessed…
Mobility	Czerniecki, J. M., A. P. Turner, R. M. Williams, K. N. Hakimi and D. C. Norvell	2012a	Mobility Changes in Individuals With Dysvascular Amputation From the Presurgical Period to 12 Months Postamputation	Archives of Physical Medicine and Rehabilitation	93	10	1766-1773	Czerniecki JM, Turner AP, Williams RM, Hakimi KN, Norvell DC. Mobility changes in individuals with dysvascular amputation from the presurgical period to 12 months postamputation. Arch Phys Med Rehabil 2012;93:1766-73. Objectives: To describe changes in ambulation among individuals with lower-extremity amputation secondary to peripheral artery disease and/or diabetes prior to surgery through 12 mo…	Yes	Yes	Cohort - prospective	87 enrolled, 86 assessed pre-surgically (one subject passed away after enrollment before function could be assessed), 75 completed study	n=27 premorbid n=unknown at 12 months	n=52 premorbid n=unknown at 12 months	Yes	No	Yes	Yes	Not applicable	No	No	Yes	Yes	Yes	Yes	Yes	(1) All participants were asked to recall premorbid mobility (i.e., prior to onset of disability that lead to amputation) at 6 weeks post amputation. Given that the mean period between premorbid health and surgery was 72.4±117 weeks, it is difficult to be confident in the accuracy of the recall, particularly given that morbidity declined between premorbid and surgery time points. (2) Subject char…
Mobility	Norvell DC, Turner AP, Williams RM, Hakimi KN, Czerniecki JM.	2011	Defining successful mobility after lower extremity amputation for complications of peripheral vascular disease and diabetes.						Yes	Yes	Cohort - Prospective	87 enrolled, 86 assessed pre-surgically (one subject passed away after enrollment before function could be assessed), 75 completed study	n=27 premorbid n=26 at 12 months	n=52 premorbid n=42 at 12 months	Yes	No	Yes	Yes	No	No	No	Yes	Yes	Yes	Yes	Yes	Given the purpose of this study, people with TMA and TTA were included in a larger cohort of people with TFA due to complications from PVD and diabetes. A range of baseline sociodemographic and comorbidity data were reported. The aim of the study was to assess mobility success after amputation using a newly proposed measure that compared recalled pre-morbid mobility to 12 months post-surgical mob…
Mortality
Mortality	Brown, M., W. Tang, A. Patel and J. Baumhauer	2012	Partial foot amputation in patients with diabetic foot ulcers	Foot and Ankle International	33	9	707-716.	Background: Transtibial amputations (TTA) are performed for recalcitrant or infected ulcers of the midfoot, hindfoot, or ankle. This procedure results in decreased ambulatory status caused by increased oxygen demands and energy expenditure. Partial foot amputations have the advantage of being an end-bearing limb and require less work to walk, theoretically suggesting improved functional outcome. …	Yes	Yes	Cohort - retrospective	79 patients (82 feet)	64 feet	18 feet	No	No	Yes	Yes	No	No	No	Yes	Yes	No	No	No	Justification and aim: Background provides a reasonable justification for the research. Aim is clearly written, identifying population, outcomes and study type. Sample: When stratified by amputation level, study includes relatively small numbers of patients (<21 in any group). Participants were generally younger than many studies given that age was typically < 60 in most groups. Sex of the partic…
Mortality	Dillingham, T. R. and L. E. Pezzin	2008	Rehabilitation setting and associated mortality and medical stability among persons with amputations	Archives of Physical Medicine & Rehabilitation	89	6	1038-1045	OBJECTIVE: To estimate the differences in outcomes across postacute care settings-inpatient rehabilitation, skilled nursing facility (SNF), or home-for dysvascular lower-limb amputees. DESIGN: Medicare claims data for 1996 were used to identify a cohort of elderly persons with major lower-limb dysvascular amputations. One-year outcomes were derived by analyzing claims for this cohort in 1996 and …	Yes	Yes	Cohort - retrospective	2468	379	949	Yes	No	Yes	Yes	Not applicable	Not addressed	Not addressed	Yes	Yes	Yes	Not applicable	Yes	Justification and aim: Logical rational for study that well supported the aim. Sample: Random sample of US Medicare beneficiaries. Descriptive statistics reported for whole lower limb amputation sample, and stratified by discharge destination consistent with aim. As such, need to make inferences about the representativeness of the PFA and TTA samples. While the sample was generally representative…
Mortality	Dillingham, T. R., Pezzin, L. E., Shore, A. D.	2005	Reamputation, mortality, and health care costs among persons with dysvascular lower-limb amputations	Archives of Physical Medicine & Rehabilitation	86	3	480-6	OBJECTIVES: To examine 12-month reamputation and mortality rates as well as acute and postacute medical care costs among a large cohort of persons with dysvascular amputations. DESIGN: Retrospective cohort study. SETTING: General community. PARTICIPANTS: Medicare beneficiaries identified from the Centers for Medicare and Medicaid Services data as undergoing a lower-limb amputation secondary to va…	Yes	Yes	Cohort - retrospective	3565	1451	950	Yes	No	Yes	Yes	Not applicable	No	No	Yes	No	Yes	Yes	Yes	Given the purpose of the study was to compare reamputation and mortality rates 12 months after index amputation by amputation level (5 levels) and the presence of diabetes (2 levels), a more sophisticated inferential analysis technique would have been appropriate. There were differences between the diabetic and non-diabetic groups in terms of age, sex, race and age at index amputation that confou…
Mortality	Evans, K. K., C. E. Attinger, A. Al-Attar, C. Salgado, C. K. Chu, S. Mardini and R. Neville	2011	The importance of limb preservation in the diabetic population	Journal of Diabetes & its Complications	25	4	227-231	OBJECTIVE: Limb salvage in the diabetic population is complex, controversial, costly and variable throughout the world. Within the diabetic population, the indications and morbidity surrounding major leg amputation have not been well defined. RESEARCH DESIGN AND METHODS: A retrospective study of the Georgetown Limb Salvage Registry was conducted to determine outcomes in diabetic patients undergoi…	No	No	Cohort - retrospective	113	88	25	Yes	No	Yes	Yes	Yes	No	No	No	No	Yes	Not addressed	No	Aim and justification: The justification doesn't provide a strong rationale for the research nor the aims presented. Two sets of conflicting aims were presented, none framed as clear research questions. Inferential analysis: While the Fisher's Exact Test was appropriate to compare frequencies for nominal data (e.g. % males and females in the PFA and TTA groups), the test isn't terribly sensitive.…
Mortality	Glaser, J. D., R. P. Bensley, R. Hurks, S. Dahlberg, A. D. Hamdan, M. C. Wyers, E. L. Chaikof and M. L. Schermerhorn	2013	Fate of the contralateral limb after lower extremity amputation	Journal of Vascular Surgery	58	6	1571-1577.e1571	OBJECTIVE: Lower extremity amputation is often performed in patients where both lower extremities are at risk due to peripheral arterial disease or diabetes, yet the proportion of patients who progress to amputation of their contralateral limb is not well defined. We sought to determine the rate of subsequent amputation on both the ipsilateral and contralateral lower extremities following initial…	Yes	No	Cohort - retrospective	1715	1140		Yes	No	Yes	Yes	Not addressed	No	No	Yes	Yes	Yes	Not applicable	Yes	Justification and aim: The justification described a lage number of factors that have been shown to independently influence mortality and reamputation rates. Given the breadth of what is known about these factors, it isn’t clear why another study is needed examining these factors as they relate specifically to contralateral reamputation (primary outcome). For example, would we expect these factor…
Mortality	Griffin, K. J., T. S. Rashid, M. A. Bailey, S. A. Bird, K. Bridge and J. D. Scott	2012	Toe amputation: a predictor of future limb loss?	Journal of Diabetes & its Complications	26	3	251-254	BACKGROUND: Digital toe amputation is a relatively minor surgical procedure but there is a historical view that it is the "first stage in a predictable clinical course" leading to eventual limb loss. There is a paucity of contemporaneous data on the long-term outcomes of patients undergoing toe amputation. We aim to study the experience from our institution, focussing on the risk factors for prog…	No	No	Cohort - retrospective	63	63		Yes	No	Yes	Yes	Not addressed	No	No	No	No	No	Not applicable	No	Justification & aim: While the justification provided a clear and logical rationale for the study, the aim was not framed as a research question that made clear the intent (e.g., comparison, prediction) or independent/dependent variables. As such, the aim was not designed to address the problem that justified the research. Sample: The sample included a convenience sample from retrospective chart/…
Mortality	Hambleton, I. R., R. Jonnalagadda, C. R. Davis, H. S. Fraser, N. Chaturvedi and A. J. Hennis	2009	All-cause mortality after diabetes-related amputation in Barbados: a prospective case-control study	Diabetes Care	32	2	306-307	OBJECTIVE: To determine the mortality rate after diabetes-related lower-extremity amputation (LEA) in an African-descent Caribbean population. RESEARCH DESIGN AND METHODS: We conducted a prospective case-control study. We recruited case subjects (with diabetes and LEA) and age-matched control subjects (with diabetes and no LEA) between 1999 and 2001. We followed these groups for 5 years to assess…	Yes	Yes	case control	399: 205 (123 minior, 47 TTA, 35 TFA); 194 without amputation	123	47	No	No	Yes	Yes	Not applicable	Not addressed	Not addressed	Yes	Yes	Yes	Not addressed	Yes	Justification and aim: While background was very short, it was relevant, however no aim was stated except in the abstract. Design: The case-control design was a strong feature given few prospective studies of mortality. Sample: Was inadequately described given that only some information about sex and age were reported (incomplete by level of amputation). Difficult to generalise results with so li…
Mortality	Izumi, Y., K. Satterfield, S. Lee, L. B. Harkless and L. A. Lavery	2009	Mortality of first-time amputees in diabetics: a 10-year observation	Diabetes Research & Clinical Practice	83	1	126-131	AIMS: We analyze mortality of first-time diabetic amputees by stratifying by level of amputation, differentiating short-term and long-term mortality. METHODS: We evaluated 277 diabetic patients who received their first lower extremity amputation (LEA) during 1993-97. Subjects were followed until December 2003, and categorized by level of amputation. We compared the mortality difference by level f…	Yes	Yes	Cohort - retrospective	277	213		Yes	No	Yes	Yes	Not addressed	Not addressed	Not addressed	Yes	Yes	Yes	Not applicable	Yes	Given the differences in the sample characteristics between partial foot groups, the comparison of probability of mortality is confounded by differing proportions based on ethnicity and comorbidities (age and sex were controlled for in the statistical analysis). Sample is biased: largely hispanic, relatively young at time of amputation (possibly because sample only included first-ever or index am…
Mortality	Jindeel, A. and K. A. Narahara	2012	Nontraumatic amputation: incidence and cost analysis	International Journal of Lower Extremity Wounds	11	3	177-179	Lower extremity amputation (LEA) is devastating for those affected and a significant factor in health care costs. Although the overall incidence of amputation has been declining, the decline is not universal. The objectives of this study were to identify patients with nontraumatic amputation at Harbor-UCLA Medical Center (HUMC) from January 2000 to January 2007, to calculate their 1-year and 5-ye…	Yes	No	Cohort - retrospective	847	594		No	No	Yes	Yes	Not applicable	Not addressed	Not addressed	No	No	Yes	Not applicable	Yes	Justification and aim: The background for the study did not provide a strong rationale for the research. While the incidence and 1- and 5-year mortality were framed in the aim, the study reported other outcomes (e.g., reamputation rate) and drew other comparisons (e.g., males vs females) without justification. Subjects: Given the aim of the study, a breakdown of the PFA sample characteristics wer…
Mortality	Jones, R. N. and W. P. Marshall	2008	Does the proximity of an amputation, length of time between foot ulcer development and amputation, or glycemic control at the time of amputation affect the mortality rate of people with diabetes who undergo an amputation?	Advances in Skin & Wound Care	21	3	118-123	OBJECTIVES: The main purpose of the authors' research was to compare the 3- and 5-year mortality rates of diabetic patients who have undergone a lower-extremity amputation, evaluating the proximity of the amputation in 3 groups (toe and foot amputation, BKA, and AKA), the timing of the amputation (within or after 2 years of the onset of the foot ulcer), and the effect of glycemic control at the t…	Yes	No	Cohort - Retrospective	80	29	30	No	No	Not addressed	Yes	Not addressed	Not addressed	Not addressed	No	No	Yes	Not applicable	Yes	Justification and aim: While the introduction includes relevant background information, there isn't a strong case presented to justify the focus of the work (e.g. no gap or controversy). The aim statement is clear and well contructed given typical standards for a comparison study (e.g., PICO). Subjects: Skewed sample of males reflecting recruitment from a Veterans facility. While a comprehensive …
Mortality	Kono, Y. and R. R. Muder	2012	Identifying the incidence of and risk factors for reamputation among patients who underwent foot amputation	Annals of Vascular Surgery	26	8	1120-1126	BACKGROUND: Many patients who have lower-extremity amputations secondary to peripheral vascular disease or diabetes require reamputation eventually. This study was designed to identify the incidence of and risk factors for ipsilateral reamputation after forefoot amputation, to evaluate whether postoperative infection increases the risk of reamputation, and to evaluate whether the risk of reamputa…	Yes	Yes	Cohort - Retrospective	116	116		Yes	No	Yes	Yes	Not applicable	Not addressed	Not addressed	Yes	No	Yes	Not applicable	Yes	Justification and aim: The introduction includes relevant background to support a clear gap in the literature. The aim is clearly written to support the justification. Subjects: While the sample was representative in terms of mean age, the sample was male (99%) and had a high proportion of people with diabetes (80%). The sample is not sufficiently representative to assess the effect of male sex a…
Mortality	Kristensen, M. T., G. Holm, K. Kirketerp-Moller, M. Krasheninnikoff and P. Gebuhr	2012	Very low survival rates after non-traumatic lower limb amputation in a consecutive series: what to do?	Interactive Cardiovascular & Thoracic Surgery	14	5	543-547	The aim of this retrospective study was to evaluate factors potentially influencing short- and long-term mortality in patients who had a non-traumatic lower limb amputation in a university hospital. A consecutive series of 93 amputations (16% toe/foot, 33% trans-tibial, 9% through knee and 42% trans-femoral) were studied. Their mean age was 75.8 years; 21 (23%) were admitted from a nursing home a…	Yes	No	Cohort - retrospective	93	15	31	Yes	No	Yes	Yes	Not applicable	No	No	Yes	No	Yes	Not applicable	Yes	Justification and aim: While appropriate background information was incorporated, the problem justifying the need for the research was not clear. Factors that were independent variables in the study were not justified as part of the background and as such, the aim lacked this context. Sample: Retrospective review of charts from all patients in a single year. The sample was older (75.8 ± 11.4 year…
Mortality	Mayfield, J. A., G. E. Reiber, C. Maynard, J. M. Czerniecki and et al.	2001	Survival following lower-limb amputation in a veteran population	Journal of Rehabilitation Research and Development	38	3	341-345	We sought to describe the common demographic and comorbid conditions that affect survival following nontraumatic amputation. Survival following lower-limb amputation is impaired by advancing age, cardiovascular and renal disease, and proximal amputation level.	Yes	Yes	Cohort - retrospective	5180	2234	1381	No	No	Yes	Yes	Not applicable	Not addressed	Not addressed	Yes	Yes	Yes	Not applicable	Yes	Justification and aim: Background literature appropriate to support aim. Aim clearly stated. Sample: A wide range of demograhpic variables (e.g., age, sex, race) as well as the proportion with comorbid conditions was reported for the sample as a whole, suggesting the sample would be representative aside from being almost all male (99%), typical with most Veterans facilities. While this was approp…
Mortality	Sandnes, D. K., M. Sobel and D. R. Flum	2004	Survival after lower-extremity amputation	Journal of the American College of Surgeons	199	3	394-402	BACKGROUND: Lower extremity amputation has long been considered an end-of-life event and it is unclear if survival after amputation has improved over time. STUDY DESIGN: A retrospective cohort comprised from a statewide, hospital discharge database was used to determine if survival after amputation improved with time. The cohort included all patients (older than 18 years) with nontraumatic, lower…	Yes	Yes	Cohort - retrospective	13807	4434	5298	Yes	No	Yes	Yes	Not applicable	Not addressed	Not addressed	Yes	Yes	Yes	Not applicable	Yes	Index amputation was operationally defined as the highest-level amputation for each patient, not their first amputation. Given the proportion of people that progress to higher (and subsequent) amputations, the incidence rate is likely to be underestimated. For example, someone with a PFA who progresses to a TTA would only be counted as one procedure. Similarly, by considering the index amputation…
Mortality	Sheahan MG, Hamdan AD, Veraldi JR, McArthur CS, Skillman JJ, Campbell DR, et al.	2005	Lower extremity minor amputations: The roles of diabetes mellitus and timing of revascularization	J Vasc Surg	42		476-80	Introduction: Despite the frequent performance of minor foot amputations in patients with lower extremity vascular disease, little is known regarding the rate of conversion to major amputations and the role of bypass graft timing in relation to amputation. Methods: Between January 1990 and December 2001, 670 patients underwent 920 minor amputations (interphalangeal, ray, or transmetatarsal) on 74…	Yes	No	Cohort - retrospective	670 people	670		No	No	Yes	Yes	No	No	No	No	Yes	No	No	No	Justication and aim: Not a strong rationale for why the study (e.g., why isolated levels of 'minor' amputation; which risk factors should be exampled to best predict patient survival, e.g., no review of risk factors that have been shown to be good predictors in previous research). Aim is correctly stated. Subjects: Age not reported. Sample 70% male, almost all diabetic (92%) with high proportions…
Mortality	Stone, PA; Back, MR; Armstrong, PA; et al.:	2005	Midfoot amputations expand limb salvage rates for diabetic foot infections.					The persistent high incidence of limb loss resulting from advanced forefoot tissue loss and infection in diabetic patients prompted an evaluation of transmetatarsal (TMA) and transtarsal/midfoot amputations in achieving foot salvage at our tertiary vascular practice. Over the last 8 years, 74 diabetic patients required 77 TMAs for tissue loss and/or infection. Twelve (16%) of the patients had a c…	No	No	Cohort - retrospective	74	74		Yes	No	No	No	Yes	No	No	No	No	No	Not applicable	No	Justification and aim: Introduction did not provide a strong rationale for the study. Justification and aim not appropriately detailed to make the outcomes clear or identify why study was important. Based on the aim, the investigation should have focused on people with non-healing TMAs who had a subsequent transtarsal amputation, but the method and results are not sufficiently clear to be confide…
Mortality	Vamos, E. P., A. Bottle, A. Majeed and C. Millett	2010	Trends in lower extremity amputations in people with and without diabetes in England, 1996-2005	Diabetes Research & Clinical Practice	87	2	275-282	AIMS: To examine trends in non-traumatic lower extremity amputations over a 10-year-period in people with and without diabetes (DM) in England. METHODS: All individuals admitted to NHS hospitals for non-traumatic amputations between 1996 and 2005 in England were identified using hospital activity data. Postoperative and 1-year mortality were examined between 2000 and 2004. RESULTS: There was a re…	Yes	Yes	Cohort - retrospective	105193 (over entire time series)	5487 (in 2005)		No	No	Yes	No	Not applicable	Not addressed	Not addressed	No	No	Yes	Not applicable	Yes	Justification and aim: A sound rationale for the study with appropriate aim. Subjects: A large sample of partial foot amputation defined as 'minor'; that is, distal to the ankle. Given database, only highest amputation counted during admission, so not always counting index amputation. Reamputations in the same admission were therefore not counted which likely underestimates the true number of pro…
Mortality	Winell, K., M. Venermo, T. Ikonen and R. Sund	2013	Indicators for comparing the incidence of diabetic amputations: a nationwide population-based register study	European Journal of Vascular & Endovascular Surgery	46	5	569-574	OBJECTIVE: To test various indicators for comparing the outcomes of diabetic foot care. DESIGN: All 396,317 patients treated with hypoglycaemic medication in Finland were followed up based on nationwide registers on hospital discharges and causes of death during 1997-2007. MATERIALS AND METHODS: The crude and standardized incidences of lower extremity amputations (LEAs), the minor-major ratio of …	No	No	Cross sectional	1997: n= 1157; 2007: n=1298	1997; n=520, 2007; n=706		No	No	Yes	Yes	Not applicable	Not addressed	Not addressed	Yes	Yes	Yes	Not applicable	No	While there are a number of sources of bias in the article, few reduce confidence in the probability of mortality presented for people with partial foot amputation; paricularly given the age- and sex- standardisation to the Finnish population prior to estimatation of probability of mortality using correct inferential analysis and presentation of both a point estimate and 95% confidence interval. …

## Sheet: Drop_down_list
Dillon	RCT	Random (irrespective of method of randomisation)		PVD		Yes	Yes	Not applicable	Not applicable	Not applicable	Epidemiology (incidence, prevalence, rate of amputation)						Complete
Quigley	Cohort - Prospective	Convenience		DM		No	No	Yes	Yes	Yes	Mortality						Awaiting author reply
Fatone	Cohort - Retrospective	Purposive		PVD and/or DM		Unclear		No	No	No	Reamputation						Query with authors
	Before and after	Cluster		Unclear		Not reported			Not addressed	Not addressed	Time between index and reamputation						Reviews collated
	Case control	Snowball		Not reported		Not applicable					Wound healing and complications						Reviews complete
	Cross sectional	Unable to determine									Mobility						In second review
	Case study	HELP?									Function						In first review
	Unable to determine										Quality of life						Assign reviewers
	HELP?										Psychosocial						exclude
											Other
